# Supplementary material for: Development and utilization of a surrogate SARS-CoV-2 viral neutralization assay to assess mRNA vaccine responses
Source: PLoS One. 2022 Jan 18;17(1):e0262657. doi: 10.1371/journal.pone.0262657 (PMC8765639; doi:10.1371/journal.pone.0262657)
Supplement: S1 Table — (XLSX) [file pone.0262657.s005.xlsx]

## Sheet: Sheet1
S1 Table. Study Subjects Information
	Patient ID	Sex	Age range	Infection Info	Vaccine Info	Days post 2nd dose	Spike OD	Surrogate Neut 1/IC50	PRNT IC50
Control Samples for Assay Development*
	Subject 1	M	50-55	COVID (-)	Moderna	mutiple time points*			NA
	Subject 2	F	60-65	COVID (-)	Moderna	mutiple time points*			NA
	Subject 3	M	25-30	COVID (-)	Moderna	mutiple time points*			NA
	Subject 4	F	45-50	COVID (-)	Moderna	mutiple time points*			NA
	Subject 5	M	25-30	COVID (-)	Pfizer BioNTech	mutiple time points*			NA
	Subject 6	M	50-55	COVID (-)	Pfizer BioNTech	mutiple time points*			NA
COVID (-), Vaccine-Moderna
	CV3024	Male	50-55	COVID (-)	Moderna	4	2.17	195	NA
	CV7082	Female	50-55	COVID (-)	Moderna	2	2.22	87	NA
	CV2737	Male	50-55	COVID (-)	Moderna	97	1.81	92	NA
	CV11001	Male	56-60	COVID (-)	Moderna	57	2.55	53	NA
	CV11002	Female	60-65	COVID (-)	Moderna	57	2.52	191	NA
	CV4602	Male	60-65	COVID (-)	Moderna	68	1.41	50	NA
	CV2446	Female	60-65	COVID (-)	Moderna	32	1.31	50	NA
	CV11024	Male	66-70	COVID (-)	Moderna	28	2.61	130	NA
	CV19010	Male	66-70	COVID (-)	Moderna	111	1.28	29	NA
	CV8114	Female	66-70	COVID (-)	Moderna	25	2.39	83	NA
	CV7211	Female	66-70	COVID (-)	Moderna	112	1.84	32	NA
	CV11008	Male	70-75	COVID (-)	Moderna	57	2.7	159	NA
	CV11004	Female	70-75	COVID (-)	Moderna	57	2.7	174	NA
	CV11025	Female	76-80	COVID (-)	Moderna	57	2.47	69	NA
COVID (-), Vaccine-Pfizer
	CV2072	Female	56-60	COVID (-)	Pfizer BioNTech	2	0.41	11	NA
	CV19006	Female	30-35	COVID (-)	Pfizer BioNTech	126	1.39	33	NA
	CV1011	Male	46-50	COVID (-)	Pfizer BioNTech	18	1.18	90	NA
	CV9851	Male	50-55	COVID (-)	Pfizer BioNTech	77	1	36	NA
	CV9537	Male	50-55	COVID (-)	Pfizer BioNTech	54	0.49	1	NA
	CV1888	Female	56-60	COVID (-)	Pfizer BioNTech	61	1.98	194	NA
	CV1452	Male	56-60	COVID (-)	Pfizer BioNTech	55	1.67	28	NA
	CV1317	Female	56-60	COVID (-)	Pfizer BioNTech	69	1.35	50	NA
	CV7342	Male	66-70	COVID (-)	Pfizer BioNTech	76	1.08	1	NA
	CV17230	Female	66-70	COVID (-)	Pfizer BioNTech	10	1.63	88	NA
	CV7042	Male	70-75	COVID (-)	Pfizer BioNTech	67	2.18	84	NA
	CV1346	Male	70-75	COVID (-)	Pfizer BioNTech	10	2.35	117	NA
	CV19041	Male	70-75	COVID (-)	Pfizer BioNTech	63	1.84	14	NA
	CV12060	Female	80-85	COVID (-)	Pfizer BioNTech	27	1.36	27	NA
	CV5818	Male	80-85	COVID (-)	Pfizer BioNTech	37	1.04	12	NA
COVID (+), Vaccine-Moderna
	CV2315	Male	36-40	73 days	Moderna	57	1.93	39	NA
	CV17212	Female	40-45	108 days	Moderna	21	2.24	67	NA
	CV6107	Male	46-50	123 days	Moderna	17	2.41	193	NA
	CV2097	Male	50-55	119 days	Moderna	7	1.84	34	NA
	CV3708	Female	50-55	NA	Moderna	22	2.48	67	NA
	CV17005	Male	50-55	215 days	Moderna	37	2.58	88	NA
	CV8943	Male	56-60	234 days	Moderna	99	2.24	66	NA
	CV11027	Female	65-70	90 days	Moderna	7**	2.85	800	NA
COVID (+), Vaccine-Pfizer
	CV4318	Male	30-35	211 days	Pfizer BioNTech	19	2.72	30	NA
	CV4778	Male	40-45	62 days	Pfizer BioNTech	9	2.22	198	NA
	CV9378	Female	60-65	139 days	Pfizer BioNTech	53	2.3	109	NA
	CV18056	Female	66-70	149 days	Pfizer BioNTech	7	2.33	544	NA
	CV18079	Female	66-70	82 days	Pfizer BioNTech	22	2.51	137	NA
	CV17228	Male	70-75	80 days	Pfizer BioNTech	8	2.37	378	NA
COVID (+), Vaccine (-)
	CV19049	Male	20-25	163 days	No vaccine	NA	1.63	11	NA
	CV2546	Male	30-35	75 days	No vaccine	NA	1.86	1	NA
	CV3010	Female	30-35	186 Days	No vaccine	NA	1.09	10	NA
	CV4261	Male	36-40	51 days	No vaccine	NA	0.77	1	NA
	CV17227	Female	40-45	156 days	No vaccine	NA	1.45	1	NA
	CV1616	Female	40-45	70 Days	No vaccine	NA	2.54	21	NA
	CV10088	Male	40-45	100 days	No vaccine	NA	1.64	1	NA
	CV19051	Male	46-50	132 days	No vaccine	NA	1.81	12	NA
	CV17107	Male	46-50	336 days	No vaccine	NA	1.65	11	NA
	CV18098	Female	46-50	185 days	No vaccine	NA	2.44	47	NA
	CV18036	Male	46-50	62 days	No vaccine	NA	1.18	1	NA
	CV9926	Female	50-55	174 days	No vaccine	NA	1.17	1	NA
	CV1606	Male	60-65	24 days	No vaccine	NA	3	38	NA
COVID (-), Vaccine (-)
	CV3010	Female	30-35	COVID (-)	pre Vaccine	NA	0.04	1	NA
	CV4261	Male	36-40	COVID (-)	pre Vaccine	NA	0.14	1	NA
	CV1616	Female	40-45	COVID (-)	pre Vaccine	NA	0.1	1	NA
	CV6753	Female	40-45	COVID (-)	pre Vaccine	NA	0.04	1	NA
	CV7082	Female	50-55	COVID (-)	pre Vaccine	NA	0.31	1	NA
	CV7082	Female	50-55	COVID (-)	pre Vaccine	NA	0.28	1	NA
	CV9851	Male	50-55	COVID (-)	pre Vaccine	NA	0.3	1	NA
	CV8943	Male	56-60	COVID (-)	pre Vaccine	NA	0.06	1	NA
	CV9704	Female	56-60	COVID (-)	pre Vaccine	NA	0.43	1	NA
	CV1317	Female	56-60	COVID (-)	pre Vaccine	NA	0.06	1	NA
	CV9378	Female	60-65	COVID (-)	pre Vaccine	NA	0.12	1	NA
	CV4602	Male	60-65	COVID (-)	pre Vaccine	NA	0.24	1	NA
	CV2446	Female	60-65	COVID (-)	pre Vaccine	NA	0.09	1	NA
	CV7342	Male	66-70	COVID (-)	pre Vaccine	NA	0.13	1	NA
	CV7211	Female	66-70	COVID (-)	pre Vaccine	NA	0.05	1	NA
	CV7042	Male	70-75	COVID (-)	pre Vaccine	NA	0.22	1	NA
PRNT Samples
	N1	Male	20-25		No vaccine	NA	1.2205	17.1854	31.0559
	N2	Male	20-25		No vaccine	NA	1.154	17.2063	48.0769
	N3	Female	20-25		No vaccine	NA	0.813	16.9192	49.456
	N4	Male	20-25		No vaccine	NA	0.9425	13.8046	48.0077
	N5	Male	20-25		No vaccine	NA	1.56	10	33.9905
	N6	Male	20-25		No vaccine	NA	1.344	12.1093	30.175
	N7	Female	20-25		No vaccine	NA	0.7435	17.445	25.4388
	N8	Male	20-25		No vaccine	NA	1.0185	18.3853	183.251
	N9	Male	20-25		No vaccine	NA	1.4225	19.5589	167.729
	N10	Male	20-25		No vaccine	NA	0.783	12.3197	30.931
	N11	Male	20-25		No vaccine	NA	0.5205	13.0473	47.259
	N12	Male	20-25		No vaccine	NA	1.4385	29.4688	96.7118
	N13	Male	20-25		No vaccine	NA	0.7555	11.9502	91.5751
	N14	Male	20-25		No vaccine	NA	2.171	51.8072	87.0322
	N15	Male	20-25		No vaccine	NA	0.8775	13.4356	84.1043
	N16	Male	20-25		No vaccine	NA	1.963	35.4351	55.7414
	N17	Male	20-25		No vaccine	NA	1.0905	13.1366	14.68
	N18	Female	26-30		No vaccine	NA	0.663	12.631	51.2033
	N19	Male	26-30		No vaccine	NA	0.067	1	1
	N20	Male	26-30		No vaccine	NA	0.9935	10.9831	29.18
	N21	Male	25-30		No vaccine	NA	0.423	1	1
	N22	Male	26-30		No vaccine	NA	1.2155	25	57.6701
	N23	Male	26-30		No vaccine	NA	0.0815	1	1
	N24	Male	30-35		No vaccine	NA	1.264	22.8781	98.912
	N25	Male	40-45		No vaccine	NA	0.0345	1	1
	N26	Male	40-45		No vaccine	NA	2.9905	209	280.505
	N27	Female	40-45		No vaccine	NA	0.9525	34.0684	114.745
	N28	Male	46-50		No vaccine	NA	1.034	17.7501	53.2198
	N29	Male	50-55		No vaccine	NA	0.77	11.0312	47.2367
	N30	Male	50-55		No vaccine	NA	0.66	1	23.3918
	N31	NA	NA		No vaccine	NA	0.516	1	1
	N32	NA	NA		No vaccine	NA	0.0535	1	1
*multuple time points pre/post vaccination (see data in source files for Figures)
** = days after 1st dose
NA = not available

## Sheet: Sheet2
Vaccine Info
Moderna
Moderna
Moderna
Moderna
Moderna
Moderna
Moderna
Moderna
Moderna
Moderna
Moderna
Moderna
Moderna
Moderna
Pfizer BioNTech
Pfizer BioNTech
Pfizer BioNTech
Pfizer BioNTech
Pfizer BioNTech
Pfizer BioNTech
Pfizer BioNTech
Pfizer BioNTech
Pfizer BioNTech
Pfizer BioNTech
Pfizer BioNTech
Pfizer BioNTech
Pfizer BioNTech
Pfizer BioNTech
Pfizer BioNTech
Moderna
Moderna
Moderna
Moderna
Moderna
Moderna
Moderna
Moderna
Pfizer BioNTech
Pfizer BioNTech
Pfizer BioNTech
Pfizer BioNTech
Pfizer BioNTech
Pfizer BioNTech
No vaccine
No vaccine
No vaccine
No vaccine
No vaccine
No vaccine
No vaccine
No vaccine
No vaccine
No vaccine
No vaccine
No vaccine
No vaccine
pre Vaccine
pre Vaccine
pre Vaccine
pre Vaccine
pre Vaccine
pre Vaccine
pre Vaccine
pre Vaccine
pre Vaccine
pre Vaccine
pre Vaccine
pre Vaccine
pre Vaccine
pre Vaccine
pre Vaccine
pre Vaccine
No Vaccine
No Vaccine
No Vaccine
No Vaccine
No Vaccine
No Vaccine
No Vaccine
No Vaccine
No Vaccine
No Vaccine
No Vaccine
No Vaccine
No Vaccine
No Vaccine
No Vaccine
No Vaccine
No Vaccine
No Vaccine
No Vaccine
No Vaccine
No Vaccine
No Vaccine
No Vaccine
No Vaccine
No Vaccine
No Vaccine
No Vaccine
No Vaccine
No Vaccine
No Vaccine
No Vaccine
No Vaccine
