# Supplementary material for: Development and utilization of a surrogate SARS-CoV-2 viral neutralization assay to assess mRNA vaccine responses
Source: PLoS One. 2022 Jan 18;17(1):e0262657. doi: 10.1371/journal.pone.0262657 (PMC8765639; doi:10.1371/journal.pone.0262657)
Supplement: S1 Data — (XLSX) [file pone.0262657.s006.xlsx]

## Sheet: Sheet1
S1 Data Source File. Fig 2 Data*
[ACE2r] ng/mL	Biotin-ACE2r	Biotin-ACE2r (1/20 serum)
100	1.536	1.365
50	0.991	0.916
25	0.554	0.494
12.5	0.294	0.266
6.25	0.137	0.13
3.13	0.078	0.073
1.56	0.047	0.041
0	0.02	0.015
*Representative data from one of three assays showing average of triplicate wells with SD <10%.
