# Supplementary material for: Development and utilization of a surrogate SARS-CoV-2 viral neutralization assay to assess mRNA vaccine responses
Source: PLoS One. 2022 Jan 18;17(1):e0262657. doi: 10.1371/journal.pone.0262657 (PMC8765639; doi:10.1371/journal.pone.0262657)
Supplement: S2 Data — (XLSX) [file pone.0262657.s007.xlsx]

## Sheet: Sheet1
S2 Data Source File. Fig 3 Data*
[serum]	Subject 1-pre vaccine	Subject 1-Day 7 post full vaccine	Subject 2-pre vaccine	Subject 2-Day 10 post full vaccine	Subject 3-pre vaccine	Subject 3-Day 7 post full vaccine	Subject 4-pre vaccine	Subject 4-Day 7 post full vaccine	Subject 5-pre vaccine	Subject 5-Day 10 post full vaccine	Subject 6-pre vaccine	Subject 6-Day 7 post full vaccine
0.1	0.635	0.009	0.656	0.006	0.789	0.002	0.853	0.002	0.984	0.002	0.906	0.002
0.04	0.865	0.042	0.767	0.032	0.904	0.002	0.941	0.002	1.012	0.014	0.984	0.002
0.02	1.18	0.427	0.814	0.26	1.027	0.007	0.998	0.019	0.954	0.158	1.05	0.007
0.01	1.122	0.825	0.872	0.654	1	0.062	1.151	0.071	1.121	0.286	1.002	0.035
0.005	1.057	0.998	0.931	0.928	0.848	0.361	0.981	0.435	1.178	0.841	0.998	0.312
0.0025	1.036	1.002	0.851	0.886	0.99	0.632	1.099	0.764	1.15	0.985	1.104	0.596
*Representative data from one of three assays showing average of triplicate wells with SD <10%.
