# Supplementary material for: Development and utilization of a surrogate SARS-CoV-2 viral neutralization assay to assess mRNA vaccine responses
Source: PLoS One. 2022 Jan 18;17(1):e0262657. doi: 10.1371/journal.pone.0262657 (PMC8765639; doi:10.1371/journal.pone.0262657)
Supplement: S3 Data — (XLSX) [file pone.0262657.s008.xlsx]

## Sheet: Sheet1
S3 Data Source File. Fig 4 Data comparing 1/IC50 of PRNT vs. competitive ELISA
Subject ID	1/IC50 PRNT	1/IC50 ELISA
N1	31.0559	17.1854
N10	30.931	12.3197
N11	47.259	13.0473
N12	96.7118	29.4688
N13	91.5751	11.9502
N14	87.0322	51.8072
N15	84.1043	13.4356
N16	55.7414	35.4351
N17	14.68	13.1366
N18	51.2033	12.631
N19	1	1
N2	48.0769	17.2063
N20	29.18	10.9831
N21	1	1
N22	57.6701	25
N23	1	1
N24	98.912	22.8781
N25	1	1
N26	280.505	209
N27	114.745	34.0684
N28	53.2198	17.7501
N29	47.2367	11.0312
N3	49.456	16.9192
N30	23.3918	1
N31	1	1
N32	1	1
N4	48.0077	13.8046
N5	33.9905	10
N6	30.175	12.1093
N7	25.4388	17.445
N8	183.251	18.3853
N9	167.729	19.5589
