# Supplementary material for: Development and utilization of a surrogate SARS-CoV-2 viral neutralization assay to assess mRNA vaccine responses
Source: PLoS One. 2022 Jan 18;17(1):e0262657. doi: 10.1371/journal.pone.0262657 (PMC8765639; doi:10.1371/journal.pone.0262657)
Supplement: S4 Data — (XLSX) [file pone.0262657.s009.xlsx]

## Sheet: Sheet1
S4 Data Source File. Fig 5 Data log transformed 1/IC50 values
Pre-COVID/Vaccine	COVID/no vaccine	Moderna	Pfizer	COVID+Vaccine	COVID/no vaccine
0	1.57978	1.93536	1.01284	1.53529	1.57978
0	0	2.28283	2.06967	1.82672	0
0	0	1.92117	2.07555	1.82413	0
0	1.31806	2.15594	2.0693	1.94448	1.31806
0	0	1.60097	1.42325	1.59106	0
0	0	1.72591	1.0899	1.81816	0
0	1.09496	2.27389	0	2.90309	1.09496
0	0	2.28717	1.44716	2.2878	0
0	1.19635	2.50274	2.28285	2.72583	1.19635
0	0	1.83948	1.15066	2.56937	0
0	1.67486	1.69897	1.92082	2.2982	1.67486
0	0	1.95861	1.69897	1.47857	0
	1.0569	1.45731	0	2.13893	1.0569
		1.44124	1.51294	2.03621
			1.52288
