# Supplementary material for: Development and utilization of a surrogate SARS-CoV-2 viral neutralization assay to assess mRNA vaccine responses
Source: PLoS One. 2022 Jan 18;17(1):e0262657. doi: 10.1371/journal.pone.0262657 (PMC8765639; doi:10.1371/journal.pone.0262657)
Supplement: S5 Data — (XLSX) [file pone.0262657.s010.xlsx]

## Sheet: Sheet1
S5 Data Source File. Fig 6 Data on 1/IC50 values over time after vaccination
Days post 1st shot	Subject 1	Subject 2	Subject 3	Subject 4
3				1
7				1
15				27.3224
21				23.8095
27				19.3652
35				238.095
40				263.158
48				180.446
131				46.7647
201				28.1184
2			1
8			1
14			28.9
22			31.3
26			102.5
34			105.9
41			143.5
47			88.5
130			36.9
200			16.9
0		1
5		1
8		1
10		10.7
21		19.3
28		17
35		76.9
75		21.8
138		14.2
198		21.1
0	1
17	18.9
28	18.1
38	75.8
81	33.2
146	10.9
215	16.6
